# Supplementary material for: Coupling coordination relationship between health resource allocation and regional economic development: an empirical study based on five provinces in eastern China
Source: Front Public Health. 2024 Dec 16;12:1513188. doi: 10.3389/fpubh.2024.1513188 (PMC11683099; doi:10.3389/fpubh.2024.1513188)
Supplement: Supplementary file 1 [file Table_1.xlsx]

## Sheet: Indicator system
	Target Layer	System Layer	System Layer	Indicator number	Indicator Layer	Indicator Direction
	Allocation Level of Health resource	Aggregate allocation level	Total financial resource	A111	Total health expenditure	+
			Total material resource	A121	Total number of medical institutions	+
				A122	Total number of beds in medical institutions	+
			Total human resource	A131	Total number of practicing (assistant) physicians	+
				A132	Total number of registered nurses	+
		Per capita allocation level	Per capita financial resource	A211	Per capita health expenditure	+
			Per capita material resource	A221	Number of medical institutions per 1,000 population	+
				A222	Number of beds in medical institutions per 1,000 population	+
			Per capita human resource	A231	Number of practicing (assistant) physicians per 1,000 population	+
				A232	Registered nurses per 1,000 population	+
		Per land allocation level	Distribution of material resource	A311	Distribution density of medical institutions	+
				A312	Distribution density of beds in medical institutions	+
			Distribution of human resource	A321	Distribution density of practicing (assistant) physicians	+
				A322	Distribution density of registered nurses	+
	Economic Development Level	Economic Scale	Productivity Level	B111	GDP	+
			Consumption Level	B121	Total retail sales of social consumer goods	+
			Trade Level	B131	total volume of imports and exports	+
		Economic Structure	Industrial Structure	B211	Proportion of secondary industry to GDP	+
				B212	Proportion of tertiary industry to GDP	+
			Technical Structure	B221	Proportion of technology market turnover to GDP	+
		Economic Dynamics	Investment Momentum	B311	Growth rate of fixed-asset investment	+
				B312	Growth rate of general public budget expenditure	+
			Consumption Momentum	B321	Total retail sales of consumer goods per capita	+
			Trade Momentum	B331	Growth rate of exports and imports	+
			Innovation Momentum	B341	Number of patents granted	+
		Economic Benefits	Resident Income	B411	Per capita disposable income	+
			Price Fluctuation	B421	CPI	−
			Employment Level	B431	Urban registered unemployed population	−

## Sheet: Fujian Province
			Indicator number	2011	2012	2013	2014	2015	2016	2017	2018	2019	2020
			A111	6176800	6782100	8353200	9719300	11306100	12500700	14075200	15535000	16991300	19273600
			A121	7285	7584	7672	27913	27921	27658	27217	27588	27788	28152
			A122	123784	139172	156149	164781	173199	178902	183418	192513	202374	216753
			A131	59225	63449	67087	75372	78173	80131	84045	91100	99532	105546
			A132	62464	70859	78548	85673	90503	96250	101285	109327	116284	122476
			A211	1632.35	1765.71	2150.12	2463.7	2837.88	3112.72	3462.53	3785.33	4107.15	4631.96
			A221	0.19	0.2	0.2	0.71	0.7	0.69	0.67	0.67	0.67	0.67
			A222	3.3	3.7	4	4.2	4.4	4.5	4.5	4.7	4.9	5.2
			A231	1.6	1.7	1.7	1.9	2	2	2.1	2.2	2.4	2.5
			A232	1.65	1.84	2.02	2.17	2.27	2.4	2.49	2.66	2.79	2.93
			A311	0.06	0.06	0.06	0.23	0.23	0.22	0.22	0.22	0.22	0.23
			A312	1	1.12	1.23	1.33	1.4	1.44	1.48	1.55	1.63	1.75
			A321	0.48	0.51	0.54	0.61	0.63	0.65	0.68	0.73	0.8	0.85
			A322	0.5	0.57	0.63	0.69	0.73	0.78	0.82	0.88	0.94	0.99
			B111	17917.7	20190.7	22503.8	24942.1	26819.5	29609.4	33842.4	38687.8	42326.6	43608.6
			B121	71478600	83160300	95434900	108434700	122730300	137029600	153939000	171783700	188968300	186264500
			B131	14352200	15593800	16932200	17740800	16884600	15681900	17103500	18757600	19308600	20331700
			B211	52	52.1	52.5	52.8	51.2	49.6	48.1	48.7	47.4	46.2
			B212	39.7	39.8	39.8	39.8	41.6	43.2	45.3	45.2	46.5	47.5
			B221	0.19	0.25	0.2	0.16	0.19	0.15	0.22	0.22	0.33	0.38
			B311	24.7	20.8	19.5	16.3	13.9	7.2	8.6	11	5.9	-0.4
			B312	26.3	15.9	14	11.6	8.2	3.7	6.9	7.4	2	0.2
			B321	18889.7	21650.7	24565	27486.6	30805.8	34120.9	37869.4	41857.6	45414.2	44486.4
			B331	32	8.6	8.6	4.8	-3.5	-1.2	12	6.6	7.8	5.5
			B341	21857	30497	37511	37857	61621	67142	68304	102622	98955	145929
			B411	16909	19141	21218	23331	25404	27608	30048	32644	35616	37202
			B421	105.3	102.4	102.5	102	101.7	101.7	101.2	101.5	102.6	102.2
			B431	14.64	14.55	14.7	14.35	15.41	16.25	17.15	17.33	16.81	35.74

## Sheet: Zhejiang Province
	Indicator number	2011	2012	2013	2014	2015	2016	2017	2018	2019	2020
	A111	14194100	15437000	17123300	19769900	22502100	25735500	28260400	31170800	34405300	38156400
	A121	30515	30267	30060	30360	31139	31548	31981	32755	34126	34400
	A122	194759	213267	230056	245752	272503	290388	314016	332116	350268	361317
	A131	124497	129998	138289	145698	158056	168167	179474	190802	205625	217677
	A132	109275	121313	132705	145135	159945	174486	188163	201514	219811	233067
	A211	2548.31	2715.39	2960.46	3356.52	3759.75	4238.39	4580.29	4969.04	5396.91	5899.26
	A221	0.55	0.53	0.52	0.52	0.52	0.52	0.52	0.52	0.54	0.53
	A222	3.5	3.75	3.98	4.17	4.55	4.78	5.09	5.29	5.49	5.59
	A231	2.24	2.29	2.39	2.47	2.64	2.77	2.91	3.04	3.23	3.37
	A232	1.96	2.13	2.29	2.46	2.67	2.87	3.05	3.21	3.45	3.6
	A311	0.289242	0.286891	0.284929	0.287773	0.295156	0.299033	0.303137	0.310474	0.323469	0.326066
	A312	1.84606	2.02149	2.18063	2.3294	2.58297	2.75249	2.97645	3.14802	3.32008	3.42481
	A321	1.18007	1.23221	1.3108	1.38102	1.49816	1.594	1.70118	1.80855	1.94905	2.06329
	A322	1.03578	1.14989	1.25787	1.37569	1.51607	1.6539	1.78354	1.91009	2.08352	2.20917
	B111	32363.4	34382.4	37334.6	40023.5	43507.7	47254	52403.1	58002.8	62462	64689.1
	B121	125328000	136675900	153351500	170781100	189107400	209167300	231213200	251620100	273438100	266298100
	B131	30937800	31240300	33578900	35504900	34678400	33650000	37790700	43236000	44723200	48793400
	B211	51.1	49.6	48.6	48.9	47.4	45.6	44.4	43.6	42.1	40.8
	B212	44.1	45.8	46.7	46.8	48.6	50.3	51.9	53	54.6	55.9
	B221	0.22	0.24	0.22	0.22	0.23	0.42	0.62	1.02	1.42	2.17
	B311	24.8	21.4	18.1	16.6	13.2	10.9	8.6	7.1	10.1	5.4
	B312	21	8.2	7.8	8.9	13.7	4.9	8	14.6	16.5	2.6
	B321	22501	24041	26513	28995	31597	34448	37474	40112	42892	41172
	B331	22	0.9	7.5	5.8	-1.1	3.1	15.3	11.4	8.1	9.6
	B341	130190	188431	202350	188544	234983	221456	213805	284592	285325	391700
	B411	24195	27020	29775	32658	35537	38529	42046	45840	49899	52397
	B421	105.4	102.2	102.3	102.1	101.4	101.9	102.1	102.3	102.9	102.3
	B431	31.7	33.4	33.4	33.1	33.7	33.9	33.8	34.1	34.4	42.1

## Sheet: Shandong Province
	Indicator number	2011	2012	2013	2014	2015	2016	2017	2018	2019	2020
	A111	16486500	19288800	22459700	24841600	28449600	33547000	35708200	41408200	42840400	48234100
	A121	68275	68840	75475	77066	77435	77050	79099	81512	83661	84870
	A122	416000	473000	490000	500000	519000	543000	585000	608000	630000	647000
	A131	186000	200000	232000	231000	237000	245000	265000	290000	315000	329000
	A132	171000	192000	240000	246000	254000	269000	294000	323000	341000	356000
	A211	1710.7	1991.65	2307.49	2537.6	2889.11	3372.7	3568.74	4121.35	4254.18	4750.85
	A221	0.71	0.71	0.77	0.79	0.78	0.77	0.79	0.81	0.83	0.83
	A222	4.3	4.87	5.03	5.1	5.26	5.44	5.83	6.03	6.23	6.36
	A231	1.92	2.06	2.38	2.36	2.4	2.46	2.64	2.88	3.12	3.24
	A232	1.77	1.98	2.46	2.51	2.57	2.7	2.93	3.21	3.37	3.5
	A311	0.438222	0.441849	0.484435	0.494647	0.497015	0.494544	0.507696	0.523184	0.536977	0.544737
	A312	2.67009	3.03594	3.14506	3.20924	3.33119	3.48524	3.75481	3.90244	4.04365	4.15276
	A321	1.19384	1.2837	1.48909	1.48267	1.52118	1.57253	1.7009	1.86136	2.02182	2.11168
	A322	1.09756	1.23235	1.54044	1.57895	1.6303	1.72657	1.88703	2.07317	2.1887	2.28498
	B111	39064.9	42957.3	47344.3	50774.8	55288.8	58762.5	63012.1	66648.9	70540.5	72798.2
	B121	139398322	157852500	177038500	197063600	215509500	234820700	255279400	274802800	292511800	292480500
	B131	23599191	24554487	26715854	27711549	24174867	23420733	26305670	29239097	29628464	31844703
	B211	51	49.5	47.8	46.5	44.9	43.5	42.7	41.3	39.9	39.1
	B212	39.3	41.1	42.8	44.4	46.3	48.3	49.6	51.3	52.8	53.5
	B221	0.32	0.33	0.38	0.49	0.56	0.67	0.81	1.23	1.57	2.62
	B311	21.8	20.2	17.7	15.5	13.7	10.4	7.2	4.1	-8.3	3.3
	B312	20.7	18	13.3	7.3	14.9	6.1	5.2	9.1	6.3	4.6
	B321	14423	16260	18165.2	20092.1	21843.7	23545.6	25444	27270.3	28944.4	28773.3
	B331	24.9	4.1	8.8	3.7	-12.8	-3.1	12.3	11.2	1.3	7.5
	B341	58843	75522	76976	72818	98101	98093	100522	132382	146481	238778
	B411	15077	17127	19008	20864	22703	24685	26930	29205	31597	32886
	B421	105	102.1	102.2	101.9	101.2	102.1	101.5	102.5	103.2	102.8
	B431	45.1	43.4	42.2	43.1	43.7	45.8	45.7	46.5	44.2	46.7

## Sheet: Jiangsu Province
	Indicator number	2011	2012	2013	2014	2015	2016	2017	2018	2019	2020
	A111	15244400	18920200	22131900	26446500	29744200	33595800	36912100	40350200	44591700	49172800
	A121	31680	31054	31005	32000	31925	32135	32037	33253	34796	35746
	A122	296400	333100	368300	392300	413600	443100	469800	491500	515900	535000
	A131	134700	158000	169700	178600	189200	204700	217200	233300	254700	267800
	A132	135600	155300	174200	188800	204000	221200	237200	260400	279800	294200
	A211	1900.1	2330.1	2701.5	3193.6	3577.1	4008.3	4382	4777.3	5265.2	5800.6
	A221	0.39	0.38	0.38	0.39	0.38	0.38	0.38	0.39	0.41	0.42
	A222	3.69	4.1	4.5	4.74	4.97	5.29	5.58	5.82	6.09	6.31
	A231	1.68	1.95	2.07	2.28	2.28	2.44	2.58	2.76	3.01	3.16
	A232	1.69	1.91	2.13	2.28	2.45	2.64	2.82	3.08	3.3	3.47
	A311	0.3	0.29	0.29	0.3	0.3	0.3	0.3	0.31	0.32	0.33
	A312	2.76	3.11	3.44	3.66	3.86	4.13	4.38	4.58	4.81	4.99
	A321	1.26	1.47	1.58	1.67	1.76	1.91	2.03	2.18	2.38	2.5
	A322	1.26	1.45	1.63	1.76	1.9	2.06	2.21	2.43	2.61	2.74
	B111	48839.2	53701.9	59349.4	64830.5	71255.9	77350.9	85869.8	93207.6	98656.8	102808
	B121	165110200	189464100	208782000	234580700	267101300	296125000	328182400	354726200	376725100	370860600
	B131	53975900	54809300	55084400	56376200	54561400	50961200	59113900	66404300	62947000	64277500
	B211	51.7	50.6	49.1	47.9	46.8	45.3	45.6	45.2	44.1	43.4
	B212	42.4	43.4	45.1	46.5	47.6	49.5	49.7	50.4	51.5	52.2
	B221	0.68	0.75	0.89	0.84	0.8	0.82	0.91	1.06	1.49	2.03
	B311	21.5	20.5	19.6	15.5	10.5	7.5	7.5	5.5	5.1	0.3
	B312	18.9	12.5	10	8.6	14.3	3.1	6.4	9.8	7.9	8.8
	B321	20279	23177	26263	29508	32475	36027	39603	41704	46738	43769
	B331	15.9	1.5	0.5	2.3	-3.2	-0.7	19	9.5	-1	2.6
	B341	199814	269944	239645	200032	250290	231033	227187	306996	314395	499167
	B411	19820	22432	24776	27173	29539	32070	35024	38096	41400	43390
	B421	105.3	102.6	102.3	102.2	101.7	102.3	101.7	102.3	103.1	102.5
	B431	41.45	40.47	37.61	36.57	36.01	35.21	34.69	34.37	35.09	36.67

## Sheet: Guangdong Province
	Indicator number	2011	2012	2013	2014	2015	2016	2017	2018	2019	2020
	A111	18517500	21853000	25188200	23823300	33016700	41933300	46192300	51986900	61264100	70731300
	A121	45935	46556	47855	48087	48367	49124	49926	51527	53928	55900
	A122	325038	355274	378367	405707	435666	465228	492113	516973	545190	564701
	A131	179381	199599	211061	217376	229389	244139	258889	277362	292128	307289
	A132	180303	199719	217874	233570	254430	284223	308158	335037	356784	374807
	A211	1721.6	1979.26	2234.98	2073.5	2827.26	3521.44	3804.65	4210.15	4905.44	5602.92
	A221	0.43	0.42	0.42	0.42	0.41	0.41	0.41	0.42	0.43	0.44
	A222	3.02	3.22	3.36	3.53	3.73	3.91	4.08	4.19	4.37	4.47
	A231	1.67	1.81	1.87	1.89	1.96	2.05	2.13	2.25	2.34	2.43
	A232	1.68	1.81	1.93	2.03	2.18	2.39	2.54	2.71	2.86	2.97
	A311	0.26	0.26	0.27	0.27	0.27	0.27	0.28	0.29	0.3	0.31
	A312	1.81	1.98	2.1	2.26	2.42	2.59	2.74	2.88	3.03	3.14
	A321	1	1.11	1.17	1.21	1.28	1.36	1.44	1.54	1.62	1.71
	A322	1	1.11	1.21	1.3	1.41	1.58	1.71	1.86	1.98	2.08
	B111	53072.8	57007.7	62503.4	68173	74732.4	82163.2	91648.7	99945.2	107987	111152
	B121	202467200	226771100	254539300	284711500	315175600	347390000	365985900	397671200	429517500	402078500
	B131	91333400	98394700	109182200	107658400	102279600	95528600	100668000	108510300	103657800	102390200
	B211	49.3	48	46.9	46.8	45.4	43.2	42.1	41.4	40.2	39.5
	B212	45.9	47.3	48.5	48.7	50.3	52.5	54	54.8	55.8	56.3
	B221	0.52	0.64	0.85	0.61	0.89	0.92	1.02	1.37	2.06	2.94
	B311	17.6	14.6	18.2	15.9	15.8	10	13.5	10.7	11.1	7.2
	B312	23.8	10.1	13.8	8.8	40.1	4.8	11.8	4.6	10	0.8
	B321	18823.7	20539	22585.6	24781.2	26988.8	29172.8	30144.6	32205.3	34391.7	31850.3
	B331	16.4	7.7	10.9	-1.4	-3.9	-6.6	5.38	7.79	-4.47	-1.22
	B341	128415	153598	170430	179953	241176	259032	332648	478082	527389	709725
	B411	18916	21268	23420.8	25685	27858.9	30295.8	33003.3	35809.9	39014.3	41028.6
	B421	105.3	102.8	102.5	102.3	101.5	102.3	101.5	102.2	103.4	102.6
	B431	38.8	39.6	38	36.8	37	38	37.1	36.6	36.9	73.9
